# Supplementary material for: Effectiveness of Cell-Based Quadrivalent Seasonal Influenza Vaccine: A Systematic Review and Meta-Analysis
Source: Vaccines (Basel). 2023 Oct 17;11(10):1607. doi: 10.3390/vaccines11101607 (PMC10610589; doi:10.3390/vaccines11101607)
Supplement: Supplementary file 1 [file vaccines-11-01607-s001.zip]

Archive with 1 entries (1 files):
- vaccines-2601877-supplementary.pdf
